# Supplementary material for: Developmental Changes of Immunity and Different Responses to Weaning Stress of Chinese Indigenous Piglets and Duroc Piglets during Suckling and Weaning Periods
Source: Int J Mol Sci. 2022 Dec 12;23(24):15781. doi: 10.3390/ijms232415781 (PMC9779383; doi:10.3390/ijms232415781)
Supplement: Supplementary file 1 [file ijms-23-15781-s001.zip]

Archive with 1 entries (1 files):
- ijms-2069178-supplementary.pdf
